# Supplementary material for: Genome-Wide Identification and Expression Profiling of the RNA-Directed DNA Methylation Pathway Genes in Cucumis sativus L
Source: Plants (Basel). 2025 Sep 18;14(18):2908. doi: 10.3390/plants14182908 (PMC12473810; doi:10.3390/plants14182908)
Supplement: Supplementary file 1 [file plants-14-02908-s001.zip]

Archive with 7 entries (7 files):
- Fig.S1.tif
- Fig.S2.tif
- Fig.S3.tif
- Table S1.xlsx
- Table S2.xlsx
- Table S3.xlsx
- Table S4.xlsx
