# Supplementary material for: Genome-Wide Identification and Expression Profiling of the RNA-Directed DNA Methylation Pathway Genes in Cucumis sativus L
Source: Plants (Basel). 2025 Sep 18;14(18):2908. doi: 10.3390/plants14182908 (PMC12473810; doi:10.3390/plants14182908)
Supplement: Supplementary file 1 [file plants-14-02908-s001.zip › Table S1.xlsx]

## Sheet: Sheet1
Table S1. Physical and chemical property analysis of CsRdDM proteins.
Gene Name	Gene ID	Coordinates (5' - 3')	ORF (bp)	Protein (aa)	PI	MW (Kda)	No. Of Introns
CsDNMT2	CsaV3_2G031850	20987083-20994303	7221	389	5.66	44.45	9
CsMET1	CsaV3_5G013990	10787898-10807918	20021	1602	5.75	180.67	11
CsCMT3	CsaV3_1G042250	27101177-27110535	9359	855	5.59	97.51	20
CsCMT2	CsaV3_3G001160	920633-931757	11125	1239	6.19	139.51	21
CsDRM2	CsaV3_3G042610	34582556-34596216	13661	586	4.88	65.76	8
CsAGO1	CsaV3_1G005180	3437238-3444869	7632	1058	9.34	117.42	20
CsAGO4	CsaV3_4G017350	10839223-10848664	9442	915	9.04	102.07	21
CsAGO5a	CsaV3_1G014330	9770482-9778262	7781	984	9.46	108.64	21
CsAGO5b	CsaV3_4G022010	13093657-13101735	8079	989	9.52	109.04	21
CsAGO6	CsaV3_6G037800	21398073-21404596	6524	904	9.18	101.51	21
CsAGO7	CsaV3_5G033060	26575805-26579963	4159	724	9.44	82.12	3
CsAGO10a	CsaV3_3G012840	9816222-9822648	6427	1052	9.23	118.5	20
CsAGO10b	CsaV3_1G031050	18192607-18197408	4802	701	9.1	79.55	19
CsDCL1	CsaV3_3G007100	6385408-6404266	18859	1989	5.84	224.1	19
CsDCL2	CsaV3_1G044420	29750551-29775019	24469	1393	7.36	158.5	21
CsDCL3	CsaV3_6G031860	17982054-18001726	19673	1641	6.02	183.56	25
CsDCL4	CsaV3_1G028590	15564862-15582454	17593	1632	6.5	184.7	25
CsRDR1a	CsaV3_5G011200	7212250-7216320	4071	1130	8.11	129.4	3
CsRDR1b	CsaV3_5G011210	7218468-7224568	6101	1115	8.24	127.54	3
CsRDR1c	CsaV3_5G027970	23157203-23161886	4684	1116	8.34	127.93	3
CsRDR1d	CsaV3_5G028230	23323285-23327886	4602	1115	7.5	128.07	3
CsRDR2	CsaV3_1G001660	1074574-1078901	4328	1117	6.24	128.51	3
CsRDR3	CsaV3_1G039730	25120762-25136434	15673	979	6.67	111.07	19
CsRDR6	CsaV3_2G032040	21153743-21159413	5671	1197	7.94	136.55	1
CsSHH1	CsaV3_7G035340	22331209-22334703	3495	287	6.06	32.84	8
CsSHH2a	CsaV3_3G019600	15484939-15491966	7028	371	6.73	40.63	8
CsSHH2b	CsaV3_3G048480	39580817-39586299	5483	169	6.64	19.45	6
CsQ8L7G1	CsaV3_3G046180	37744476-37748103	3628	421	5.66	48.07	5
CsSUVR2	CsaV3_6G007420	6040667-6048667	8001	832	5.08	93.34	8
CsSUVR4	CsaV3_2G009930	6508296-6522173	13878	538	6.33	61.16	14
CsSUVR5	CsaV3_6G042640	25032015-25041941	9927	1463	6.97	164.89	4
CsSUVH3	CsaV3_4G031740	22305757-22307898	2142	713	8.12	78.25	0
CsSUVH4	CsaV3_3G027790	24117227-24155253	38027	721	9.09	80.22	10
CsSUVH6	CsaV3_3G002320	1856413-1859391	2979	992	7.9	110.63	0
CsSUVH9	CsaV3_3G011580	9063113-9065200	2088	695	5.73	78.03	0
CsRDM1	CsaV3_3G013040	9968584-9973466	4883	174	5.96	20.05	1
CsRDM2	CsaV3_6G048110	28283764-28286486	2723	220	9.37	23.93	8
CsRDM3a	CsaV3_2G021080	16054003-16079172	25170	1628	6.71	169.88	16
CsRDM3b	CsaV3_6G031000	17219666-17229123	9458	1041	5.71	116.14	21
CsRDM4	CsaV3_7G022840	11731875-11737526	5652	365	4.23	42.3	9
CsHDA2	CsaV3_4G035570	25048093-25051536	3444	351	7.64	38.88	12
CsHDA5	CsaV3_1G002870	1800473-1806924	6452	659	5.35	73.21	13
CsHDA6	CsaV3_1G001190	677610-680881	3272	465	5.55	52.31	6
CsHDA8	CsaV3_1G015200	10811502-10814502	3001	277	5.34	29.56	1
CsHDA9	CsaV3_6G014830	10752750-10759552	6803	430	5.24	49.41	13
CsHDA14	CsaV3_6G041560	24179546-24185907	6362	286	8.71	31.27	6
CsHDA15	CsaV3_1G043530	28511607-28532612	21006	528	6.53	58.03	16
CsHDA19a	CsaV3_6G009890	8019087-8024129	5043	492	5.2	55.59	6
CsHDA19b	CsaV3_7G002280	1802629-1808133	5505	458	5.27	51.69	6
CsMORC2	CsaV3_4G005370	3559287-3568491	9205	609	7.3	68.41	17
CsMORC4a	CsaV3_4G002220	1326399-1331693	5295	782	5.85	88.04	19
CsMORC4b	CsaV3_1G000340	208308-223084	14777	821	6.46	92.15	19
CsMORC6	CsaV3_1G001400	832560-854984	22425	633	7.35	71.12	16
CsSWI2	CsaV3_6G012820	8939102-8944291	5190	911	8.38	102.73	7
CsCLSY2	CsaV3_5G010570	6559203-6566671	7469	1264	8.08	145.83	4
CsCLSY3	CsaV3_3G049740	40605454-40612381	6928	1220	5.3	139.03	2
CsDDM1	CsaV3_4G005100	3357095-3364226	7132	757	5.89	86.59	14
CsDRD1	CsaV3_2G015070	12561316-12569367	8052	903	6.24	101.73	5
CsNRPB1	CsaV3_3G000490	472256-481830	9575	1853	5.98	206.71	12
CsNRPD1	CsaV3_3G003630	3030998-3044100	13103	1483	8.3	167.12	18
CsNRPE1	CsaV3_5G024490	19349616-19373231	23616	1963	6.15	219.35	16
CsNERDa	CsaV3_4G005330	3507369-3516485	9117	1319	5.89	146.44	9
CsNERDb	CsaV3_7G000340	441994-456106	14113	1801	4.95	197.21	9
CsHEN1	CsaV3_1G037200	23120260-23127801	7542	948	5.86	105.81	8
CsIDN2	CsaV3_5G008130	4866950-4873676	6727	643	5.6	74.63	5
CsFDM1	CsaV3_7G025070	14380042-14390853	10812	632	5.4	73.77	5
CsFDDM1	CsaV3_1G034300	21480994-21488637	7644	1154	9	134	11
