# Supplementary material for: Genome-Wide Identification and Expression Profiling of the RNA-Directed DNA Methylation Pathway Genes in Cucumis sativus L
Source: Plants (Basel). 2025 Sep 18;14(18):2908. doi: 10.3390/plants14182908 (PMC12473810; doi:10.3390/plants14182908)
Supplement: Supplementary file 1 [file plants-14-02908-s001.zip › Table S2.xlsx]

## Sheet: Sheet1
Table S2. Sequence homology alignment statistics of CsRdDM genes.
# Fields: query acc.ver	Query Gene Name	subject acc.ver	Subject Gene Name	% identity	alignment length	mismatches	gap opens	q. start	q. end	s. start	s. end	evalue	bit score
CsaV3_1G000340	CsMORC4b	CsaV3_4G002220	CsMORC4a	71.332	443	123	3	120	562	145	583	0	682
CsaV3_1G005180	CsAGO1	CsaV3_3G012840	CsAGO10a	75.026	945	156	6	182	1058	120	1052	0	1452
CsaV3_1G005180	CsAGO1	CsaV3_1G031050	CsAGO10b	74.93	714	163	2	345	1058	4	701	0	1136
CsaV3_1G014330	CsAGO5a	CsaV3_4G022010	CsAGO5b	97.98	990	13	2	1	984	1	989	0	1992
CsaV3_1G031050	CsAGO10b	CsaV3_3G012840	CsAGO10a	74.675	770	123	4	4	701	283	1052	0	1188
CsaV3_5G027970	CsRDR1c	CsaV3_5G028230	CsRDR1d	95.234	1112	53	0	1	1112	1	1112	0	2204
CsaV3_6G009890	CsHDA19a	CsaV3_7G002280	CsHDA19b	85.652	460	64	1	1	460	1	458	0	812
