# Supplementary material for: Genome-Wide Identification and Expression Profiling of the RNA-Directed DNA Methylation Pathway Genes in Cucumis sativus L
Source: Plants (Basel). 2025 Sep 18;14(18):2908. doi: 10.3390/plants14182908 (PMC12473810; doi:10.3390/plants14182908)
Supplement: Supplementary file 1 [file plants-14-02908-s001.zip › Table S3.xlsx]

## Sheet: Sheet1
Table S3. Domains and Pfam Accession of CsRdDM genes.
Gene Name	Gene ID	Domain	Accession
CsDNMT2	CsaV3_2G031850	DNA_methylase	PF00145
CsMET1	CsaV3_5G013990	DNA_methylase	PF00145
CsMET1	CsaV3_5G013990	DNMT1-RFD	PF12047
CsMET1	CsaV3_5G013990	DNMT1-RFD	PF12047
CsMET1	CsaV3_5G013990	BAH	PF01426
CsMET1	CsaV3_5G013990	BAH	PF01426
CsCMT3	CsaV3_1G042250	DNA_methylase	PF00145
CsCMT3	CsaV3_1G042250	Chromo	PF00385
CsCMT3	CsaV3_1G042250	BAH	PF01426
CsCMT2	CsaV3_3G001160	DNA_methylase	PF00145
CsCMT2	CsaV3_3G001160	BAH	PF01426
CsCMT2	CsaV3_3G001160	Chromo	PF00385
CsDRM2	CsaV3_3G042610	DNA_methylase	PF00145
CsAGO1	CsaV3_1G005180	Piwi	PF02171
CsAGO1	CsaV3_1G005180	ArgoN	PF16486
CsAGO1	CsaV3_1G005180	PAZ	PF02170
CsAGO1	CsaV3_1G005180	Gly-rich_Ago1	PF12764
CsAGO1	CsaV3_1G005180	ArgoL1	PF08699
CsAGO1	CsaV3_1G005180	ArgoL2	PF16488
CsAGO1	CsaV3_1G005180	ArgoMid	PF16487
CsAGO4	CsaV3_4G017350	Piwi	PF02171
CsAGO4	CsaV3_4G017350	ArgoN	PF16486
CsAGO4	CsaV3_4G017350	PAZ	PF02170
CsAGO4	CsaV3_4G017350	ArgoL1	PF08699
CsAGO4	CsaV3_4G017350	ArgoL2	PF16488
CsAGO4	CsaV3_4G017350	ArgoMid	PF16487
CsAGO5a	CsaV3_1G014330	Piwi	PF02171
CsAGO5a	CsaV3_1G014330	ArgoN	PF16486
CsAGO5a	CsaV3_1G014330	PAZ	PF02170
CsAGO5a	CsaV3_1G014330	ArgoL1	PF08699
CsAGO5a	CsaV3_1G014330	ArgoMid	PF16487
CsAGO5b	CsaV3_4G022010	Piwi	PF02171
CsAGO5b	CsaV3_4G022010	ArgoN	PF16486
CsAGO5b	CsaV3_4G022010	PAZ	PF02170
CsAGO5b	CsaV3_4G022010	ArgoL1	PF08699
CsAGO5b	CsaV3_4G022010	ArgoMid	PF16487
CsAGO5b	CsaV3_4G022010	ArgoL2	PF16488
CsAGO6	CsaV3_6G037800	Piwi	PF02171
CsAGO6	CsaV3_6G037800	PAZ	PF02170
CsAGO6	CsaV3_6G037800	ArgoN	PF16486
CsAGO6	CsaV3_6G037800	ArgoL1	PF08699
CsAGO6	CsaV3_6G037800	ArgoL2	PF16488
CsAGO7	CsaV3_5G033060	ArgoN	PF16486
CsAGO7	CsaV3_5G033060	PAZ	PF02170
CsAGO7	CsaV3_5G033060	ArgoL1	PF08699
CsAGO10a	CsaV3_3G012840	Piwi	PF02171
CsAGO10a	CsaV3_3G012840	ArgoN	PF16486
CsAGO10a	CsaV3_3G012840	PAZ	PF02170
CsAGO10a	CsaV3_3G012840	ArgoL1	PF08699
CsAGO10a	CsaV3_3G012840	ArgoL2	PF16488
CsAGO10a	CsaV3_3G012840	ArgoMid	PF16487
CsAGO10a	CsaV3_3G012840	Piwi	PF02171
CsAGO10b	CsaV3_1G031050	Piwi	PF02171
CsAGO10b	CsaV3_1G031050	PAZ	PF02170
CsAGO10b	CsaV3_1G031050	ArgoL1	PF08699
CsAGO10b	CsaV3_1G031050	ArgoMid	PF16487
CsAGO10b	CsaV3_1G031050	ArgoL2	PF16488
CsDCL1	CsaV3_3G007100	Ribonuclease_3	PF00636
CsDCL1	CsaV3_3G007100	Dicer_dimer	PF03368
CsDCL1	CsaV3_3G007100	Ribonuclease_3	PF00636
CsDCL1	CsaV3_3G007100	PAZ	PF02170
CsDCL1	CsaV3_3G007100	DEAD	PF00270
CsDCL1	CsaV3_3G007100	DND1_DSRM	PF14709
CsDCL1	CsaV3_3G007100	Helicase_C	PF00271
CsDCL1	CsaV3_3G007100	dsrm	PF00035
CsDCL2	CsaV3_1G044420	Ribonuclease_3	PF00636
CsDCL2	CsaV3_1G044420	Ribonuclease_3	PF00636
CsDCL2	CsaV3_1G044420	Helicase_C	PF00271
CsDCL2	CsaV3_1G044420	Dicer_dimer	PF03368
CsDCL2	CsaV3_1G044420	DEAD	PF00270
CsDCL2	CsaV3_1G044420	PAZ	PF02170
CsDCL3	CsaV3_6G031860	Dicer_dimer	PF03368
CsDCL3	CsaV3_6G031860	Ribonuclease_3	PF00636
CsDCL3	CsaV3_6G031860	Ribonuclease_3	PF00636
CsDCL3	CsaV3_6G031860	DEAD	PF00270
CsDCL3	CsaV3_6G031860	Helicase_C	PF00271
CsDCL3	CsaV3_6G031860	PAZ	PF02170
CsDCL4	CsaV3_1G028590	Dicer_dimer	PF03368
CsDCL4	CsaV3_1G028590	DEAD	PF00270
CsDCL4	CsaV3_1G028590	Ribonuclease_3	PF00636
CsDCL4	CsaV3_1G028590	Ribonuclease_3	PF00636
CsDCL4	CsaV3_1G028590	Helicase_C	PF00271
CsDCL4	CsaV3_1G028590	DND1_DSRM	PF14709
CsRDR1a	CsaV3_5G011200	RdRP	PF05183
CsRDR1b	CsaV3_5G011210	RdRP	PF05183
CsRDR1c	CsaV3_5G027970	RdRP	PF05183
CsRDR1d	CsaV3_5G028230	RdRP	PF05183
CsRDR2	CsaV3_1G001660	RdRP	PF05183
CsRDR3	CsaV3_1G039730	RdRP	PF05183
CsRDR6	CsaV3_2G032040	RdRP	PF05183
CsSHH1	CsaV3_7G035340	SAWADEE	PF16719
CsSHH2a	CsaV3_3G019600	SAWADEE	PF16719
CsSHH2b	CsaV3_3G048480	SAWADEE	PF16719
CsQ8L7G1	CsaV3_3G046180	SAWADEE	PF16719
CsSUVR2	CsaV3_6G007420	WIYLD	PF10440
CsSUVR2	CsaV3_6G007420	SET	PF00856
CsSUVR2	CsaV3_6G007420	Pre-SET	PF05033
CsSUVR4	CsaV3_2G009930	SET	PF00856
CsSUVR4	CsaV3_2G009930	WIYLD	PF10440
CsSUVR4	CsaV3_2G009930	Pre-SET	PF05033
CsSUVR5	CsaV3_6G042640	zf-C2H2_3rep	PF18868
CsSUVR5	CsaV3_6G042640	SET	PF00856
CsSUVR5	CsaV3_6G042640	Pre-SET	PF05033
CsSUVH3	CsaV3_4G031740	SAD_SRA	PF02182
CsSUVH3	CsaV3_4G031740	Pre-SET	PF05033
CsSUVH3	CsaV3_4G031740	SET	PF00856
CsSUVH4	CsaV3_3G027790	SAD_SRA	PF02182
CsSUVH4	CsaV3_3G027790	SET	PF00856
CsSUVH4	CsaV3_3G027790	Pre-SET	PF05033
CsSUVH6	CsaV3_3G002320	SAD_SRA	PF02182
CsSUVH6	CsaV3_3G002320	SET	PF00856
CsSUVH6	CsaV3_3G002320	Pre-SET	PF05033
CsSUVH9	CsaV3_3G011580	SAD_SRA	PF02182
CsSUVH9	CsaV3_3G011580	Pre-SET	PF05033
CsSUVH9	CsaV3_3G011580	SET	PF00856
CsRDM1	CsaV3_3G013040	RdDM_RDM1	PF09187
CsRDM2	CsaV3_6G048110	RNA_pol_Rpb4	PF03874
CsRDM3a	CsaV3_2G021080	Spt5-NGN	PF03439
CsRDM3a	CsaV3_2G021080	KOW	PF00467
CsRDM3b	CsaV3_6G031000	Spt5-NGN	PF03439
CsRDM3b	CsaV3_6G031000	Spt5_N	PF11942
CsRDM3b	CsaV3_6G031000	KOW	PF00467
CsRDM3b	CsaV3_6G031000	KOW	PF00467
CsRDM4	CsaV3_7G022840	Iwr1	PF08574
CsHDA2	CsaV3_4G035570	Hist_deacetyl	PF00850
CsHDA5	CsaV3_1G002870	Hist_deacetyl	PF00850
CsHDA6	CsaV3_1G001190	Hist_deacetyl	PF00850
CsHDA8	CsaV3_1G015200	Hist_deacetyl	PF00850
CsHDA9	CsaV3_6G014830	Hist_deacetyl	PF00850
CsHDA14	CsaV3_6G041560	Hist_deacetyl	PF00850
CsHDA15	CsaV3_1G043530	Hist_deacetyl	PF00850
CsHDA19a	CsaV3_6G009890	Hist_deacetyl	PF00850
CsHDA19b	CsaV3_7G002280	Hist_deacetyl	PF00850
CsMORC2	CsaV3_4G005370	Morc6_S5	PF17942
CsMORC2	CsaV3_4G005370	HATPase_c_3	PF13589
CsMORC4a	CsaV3_4G002220	Morc6_S5	PF17942
CsMORC4a	CsaV3_4G002220	HATPase_c_3	PF13589
CsMORC4b	CsaV3_1G000340	Morc6_S5	PF17942
CsMORC4b	CsaV3_1G000340	HATPase_c_3	PF13589
CsMORC6	CsaV3_1G001400	Morc6_S5	PF17942
CsMORC6	CsaV3_1G001400	HATPase_c_3	PF13589
CsSWI2	CsaV3_6G012820	SNF2-rel_dom	PF00176
CsSWI2	CsaV3_6G012820	Helicase_C	PF00271
CsCLSY2	CsaV3_5G010570	SNF2-rel_dom	PF00176
CsCLSY2	CsaV3_5G010570	Helicase_C	PF00271
CsCLSY3	CsaV3_3G049740	SNF2-rel_dom	PF00176
CsCLSY3	CsaV3_3G049740	Helicase_C	PF00271
CsDDM1	CsaV3_4G005100	SNF2-rel_dom	PF00176
CsDDM1	CsaV3_4G005100	Helicase_C	PF00271
CsDRD1	CsaV3_2G015070	SNF2-rel_dom	PF00176
CsDRD1	CsaV3_2G015070	Helicase_C	PF00271
CsNRPB1	CsaV3_3G000490	RNA_pol_Rpb1_1	PF04997
CsNRPB1	CsaV3_3G000490	RNA_pol_Rpb1_5	PF04998
CsNRPB1	CsaV3_3G000490	RNA_pol_Rpb1_2	PF00623
CsNRPB1	CsaV3_3G000490	RNA_pol_Rpb1_6	PF04992
CsNRPB1	CsaV3_3G000490	RNA_pol_Rpb1_7	PF04990
CsNRPB1	CsaV3_3G000490	RNA_pol_Rpb1_3	PF04983
CsNRPB1	CsaV3_3G000490	RNA_pol_Rpb1_4	PF05000
CsNRPB1	CsaV3_3G000490	RNA_pol_Rpb1_R	PF05001
CsNRPB1	CsaV3_3G000490	RNA_pol_Rpb1_R	PF05001
CsNRPB1	CsaV3_3G000490	RNA_pol_Rpb1_R	PF05001
CsNRPB1	CsaV3_3G000490	RNA_pol_Rpb1_R	PF05001
CsNRPB1	CsaV3_3G000490	RNA_pol_Rpb1_R	PF05001
CsNRPB1	CsaV3_3G000490	RNA_pol_Rpb1_R	PF05001
CsNRPB1	CsaV3_3G000490	RNA_pol_Rpb1_R	PF05001
CsNRPB1	CsaV3_3G000490	RNA_pol_Rpb1_R	PF05001
CsNRPB1	CsaV3_3G000490	RNA_pol_Rpb1_R	PF05001
CsNRPB1	CsaV3_3G000490	RNA_pol_Rpb1_R	PF05001
CsNRPB1	CsaV3_3G000490	RNA_pol_Rpb1_R	PF05001
CsNRPB1	CsaV3_3G000490	RNA_pol_Rpb1_R	PF05001
CsNRPB1	CsaV3_3G000490	RNA_pol_Rpb1_R	PF05001
CsNRPB1	CsaV3_3G000490	RNA_pol_Rpb1_R	PF05001
CsNRPB1	CsaV3_3G000490	RNA_pol_Rpb1_R	PF05001
CsNRPB1	CsaV3_3G000490	RNA_pol_Rpb1_R	PF05001
CsNRPB1	CsaV3_3G000490	RNA_pol_Rpb1_R	PF05001
CsNRPD1	CsaV3_3G003630	RNA_pol_Rpb1_2	PF00623
CsNRPD1	CsaV3_3G003630	DUF3223	PF11523
CsNRPD1	CsaV3_3G003630	RNA_pol_Rpb1_3	PF04983
CsNRPD1	CsaV3_3G003630	RNA_pol_Rpb1_4	PF05000
CsNRPE1	CsaV3_5G024490	RNA_pol_Rpb1_2	PF00623
CsNRPE1	CsaV3_5G024490	DUF3223	PF11523
CsNRPE1	CsaV3_5G024490	RNA_pol_Rpb1_1	PF04997
CsNRPE1	CsaV3_5G024490	RNA_pol_Rpb1_3	PF04983
CsNRPE1	CsaV3_5G024490	RNA_pol_Rpb1_5	PF04998
CsNERDa	CsaV3_4G005330	Plus-3	PF03126
CsNERDa	CsaV3_4G005330	GYF	PF02213
CsNERDa	CsaV3_4G005330	SWIB	PF02201
CsNERDb	CsaV3_7G000340	Plus-3	PF03126
CsNERDb	CsaV3_7G000340	SWIB	PF02201
CsNERDb	CsaV3_7G000340	GYF	PF02213
CsHEN1	CsaV3_1G037200	dsRBD2	PF17842
CsHEN1	CsaV3_1G037200	Hen1_Lam_C	PF18441
CsHEN1	CsaV3_1G037200	Hen1_LCD	PF21224
CsHEN1	CsaV3_1G037200	Methyltransf_12	PF08242
CsHEN1	CsaV3_1G037200	FKBP_C	PF00254
CsIDN2	CsaV3_5G008130	XH	PF03469
CsIDN2	CsaV3_5G008130	XS	PF03468
CsIDN2	CsaV3_5G008130	zf-XS	PF03470
CsFDM1	CsaV3_7G025070	XH	PF03469
CsFDM1	CsaV3_7G025070	XS	PF03468
CsFDM1	CsaV3_7G025070	zf-XS	PF03470
CsFDDM1	CsaV3_1G034300	XH	PF03469
CsFDDM1	CsaV3_1G034300	PK_Tyr_Ser-Thr	PF07714
CsFDDM1	CsaV3_1G034300	XS	PF03468
CsFDDM1	CsaV3_1G034300	zf-XS	PF03470
