# Supplementary material for: Genome-Wide Identification and Expression Profiling of the RNA-Directed DNA Methylation Pathway Genes in Cucumis sativus L
Source: Plants (Basel). 2025 Sep 18;14(18):2908. doi: 10.3390/plants14182908 (PMC12473810; doi:10.3390/plants14182908)
Supplement: Supplementary file 1 [file plants-14-02908-s001.zip › Table S4.xlsx]

## Sheet: Sheet1
Table S4. Forward and reverse primer sequences of CsRdDM genes.
Gene Name	Gene ID	Primer Sequences
CsDNMT2_F	CsaV3_2G031850_F	TACCGATATGTTAAGGGCACAGG
CsDNMT2_R	CsaV3_2G031850_R	GAGATATCTGAGCAAGGGAGCAA
CsMET1_F	CsaV3_5G013990_F	CCCACTTCAATTACTGACCCTCA
CsMET1_R	CsaV3_5G013990_R	CAAAGCATATGCCAATGGAGGAG
CsCMT3_F	CsaV3_1G042250_F	GAGAAAAAGGTTGGCAGTGAGAC
CsCMT3_R	CsaV3_1G042250_R	GACTAGGTTCACCCCAGACAAAT
CsCMT2_F	CsaV3_3G001160_F	GGAGAAAAGATTTTGCCACTCCC
CsCMT2_R	CsaV3_3G001160_R	CAAACGACTCACTGCATATCGTC
CsDRM2_F	CsaV3_3G042610_F	GATAGGATTCGCAGAGCTCTTGA
CsDRM2_R	CsaV3_3G042610_R	CTGTCTGTCCTACTGATTCCACC
CsAGO1_F	CsaV3_1G005180_F	CCATTCAACAGGAGTCCTCTCAA
CsAGO1_R	CsaV3_1G005180_R	CACGTGAAGTAACTTCTGGGGTA
CsAGO4_F	CsaV3_4G017350_F	CCAGTCTTGCAAGTTCCTTGATG
CsAGO4_R	CsaV3_4G017350_R	GTACCAATCATTCCAGCATGAGC
CsAGO5a_F	CsaV3_1G014330_F	GGTTACATCCAAAAAGGTCTGCC
CsAGO5a_R	CsaV3_1G014330_R	GAGAAGACCCAGCACCATCTTTA
CsAGO5b_F	CsaV3_4G022010_F	CAATGTCTGATCAGGATTGTCGC
CsAGO5b_R	CsaV3_4G022010_R	CAATGTCTGATCAGGATTGTCGC
CsAGO6_F	CsaV3_6G037800_F	AGATCCAGTGTTAGCTCAGTGTG
CsAGO6_R	CsaV3_6G037800_R	GCTGGTCTTCCTCAATCAAGGTA
CsAGO7_F	CsaV3_5G033060_F	CCAGAGGCCAAAGGAAAGAAAAG
CsAGO7_R	CsaV3_5G033060_R	CCAGAGGCCAAAGGAAAGAAAAG
CsAGO10a_F	CsaV3_3G012840_F	CTCAGATGTGTCAAGTGTCTGGA
CsAGO10a_R	CsaV3_3G012840_R	CCATAAAGCGACCCGTTATTGTC
CsAGO10b_F	CsaV3_1G031050_F	GGGGTATGATAAGGGAGCTCTTG
CsAGO10b_R	CsaV3_1G031050_R	TGGTAACTGGGTTCTAGTGAAGC
CsDCL1_F	CsaV3_3G007100_F	GACCTCGTATTAGCAATGGCAAC
CsDCL1_R	CsaV3_3G007100_R	TCCCTCTCCCAATAACCCTTTTG
CsDCL2_F	CsaV3_1G044420_F	GCTGGGAGATTGTTCTGTCTGTA
CsDCL2_R	CsaV3_1G044420_R	CGTGACGCACTTTGTAATACTCC
CsDCL3_F	CsaV3_6G031860_F	GAAAGACCATGATCGCAGTGATG
CsDCL3_R	CsaV3_6G031860_R	CCCCCATAGCACCATAATACTCC
CsDCL4_F	CsaV3_1G028590_F	TTCAAAGTCAGGGTCTACTGTGG
CsDCL4_R	CsaV3_1G028590_R	CGAGGTCGTTTAGGATCATTTGC
CsRDR1c_F	CsaV3_5G027970_F	GACTGTCCTGTTCAAGAGCAAAC
CsRDR1c_R	CsaV3_5G027970_R	CACTCCATTTCTCTCCTTCCCAA
CsRDR1d_F	CsaV3_5G028230_F	GACTGTCCTGTTCAAGAGCAAAC
CsRDR1d_R	CsaV3_5G028230_R	CACTCCATTTCTCTCCTTCCCAA
CsRDR1a_F	CsaV3_5G011200_F	AACTTGGCTGTAAGGTCTCTGAG
CsRDR1a_R	CsaV3_5G011200_R	TCATTCCCTCATTATAGCAGCCC
CsRDR1b_F	CsaV3_5G011210_F	AGTTGAAGGTTTCGAGGAGTACC
CsRDR1b_R	CsaV3_5G011210_R	GCGACTTCACAGCCAAGATAATC
CsRDR2_F	CsaV3_1G001660_F	CAGGAGATGTGAGGGTTCTTGAA
CsRDR2_R	CsaV3_1G001660_R	GGGAGGAATCAGATTCTCATCCC
CsRDR3_F	CsaV3_1G039730_F	ACTGTTGAACTATGGAGGTGTCC
CsRDR3_R	CsaV3_1G039730_R	GATTCATCAAGAGGAATGCCAGC
CsRDR6_F	CsaV3_2G032040_F	GCTCCTTTCCCCAGAAGACTAAA
CsRDR6_R	CsaV3_2G032040_R	CCCATCCAACCCAAAATAGCATC
CsSUVR2_F	CsaV3_6G007420_F	GATTTTGGGGAAGAAGTTCAGGC
CsSUVR2_R	CsaV3_6G007420_R	GGTGACATAGGTTCCTTCCCTTT
CsSUVR4_F	CsaV3_2G009930_F	CTTGACAAAGGGTGCAGAGAAAG
CsSUVR4_R	CsaV3_2G009930_R	CGCATCCCATAGACATACAGTGA
CsSUVR5_F	CsaV3_6G042640_F	TTAGTTCCTGTGGTCTGTGTAGC
CsSUVR5_R	CsaV3_6G042640_R	TCGGAAGAACAGAGTAAATGGGG
CsSUVH3_F	CsaV3_4G031740_F	GCATCGTGGAAATGATGTCAGAG
CsSUVH3_R	CsaV3_4G031740_R	TGAGACAGGTAGACTTTCTGCAC
CsSUVH4_F	CsaV3_3G027790_F	AAGGAGGAGGTGAGGGAAGATAA
CsSUVH4_R	CsaV3_3G027790_R	CCTTGACATGGTCACTCTTCTCA
CsSUVH9_F	CsaV3_3G011580_F	GGACCAAACCATTGTCTTTGAGG
CsSUVH9_R	CsaV3_3G011580_R	CAGTACCACTTCCTGATTGGTGA
CsSUVH6_F	CsaV3_3G002320_F	TTGTGTGGTCCTAAATGGAGGAG
CsSUVH6_R	CsaV3_3G002320_R	CTTCCTTATCCTCGAGAAGCTCC
CsHDA2_F	CsaV3_4G035570_F	TGATCTTCTTGTGGTACATCCGG
CsHDA2_R	CsaV3_4G035570_R	TACACACAAAATCCTCCTCCTCG
CsHDA5_F	CsaV3_1G002870_F	CTCCGGAACTACGAAATTCAACG
CsHDA5_R	CsaV3_1G002870_R	GCTTCTTTCCCTTTCAAGACCAC
CsHDA6_F	CsaV3_1G001190_F	GGGGTGCTTCAACCTATCTGTAA
CsHDA6_R	CsaV3_1G001190_R	GGTTCTATGTGAAGCGCGTAATC
CsHDA8_F	CsaV3_1G015200_F	GATTGGGCAGATAATTTCGGAGC
CsHDA8_R	CsaV3_1G015200_R	CACAGAAAAAGCCTCGTCTTCTG
CsHDA9_F	CsaV3_6G014830_F	CGTGGGAAGTGTTTACTTTGGTC
CsHDA9_R	CsaV3_6G014830_R	CAGGGCAATCCTCTCCAAGATTA
CsHDA14_F	CsaV3_6G041560_F	GGGCTTCTCGAGATGGACTTATT
CsHDA14_R	CsaV3_6G041560_R	GCATGATGTCCTGGAGGTCTTAT
CsHDA15_F	CsaV3_1G043530_F	GGTCAGGAGTTGGTGATAACGAT
CsHDA15_R	CsaV3_1G043530_R	TTATAGCCGCCTTCCAGGATAAC
CsHDA19a_F	CsaV3_6G009890_F	GATTACACTCTGCATGTTGCTCC
CsHDA19a_R	CsaV3_6G009890_R	TCCCATCTCTCATCCCTATCCTC
CsHDA19b_F	CsaV3_7G002280_F	ATATTACGCCTGAGACTCAGCAG
CsHDA19b_R	CsaV3_7G002280_R	CATAGCAAAATCCAGAAGCCTCG
CsMORC2_F	CsaV3_4G005370_F	CCAGTTGAGCAGCATAGTATTGC
CsMORC2_R	CsaV3_4G005370_R	TCACCAGTAACTTTCCAGAAGGG
CsMORC4a_F	CsaV3_4G002220_F	GCTCAGTTGTAGACAGTTCTGGA
CsMORC4a_R	CsaV3_4G002220_R	GCCTCATTTTATCAGGGCACATC
CsMORC4b_F	CsaV3_1G000340_F	TAAGATTGGCTATGCTCCGAGAC
CsMORC4b_R	CsaV3_1G000340_R	TTCTCAGAGTCAGGGGTCATACT
CsMORC6_F	CsaV3_1G001400_F	GAATACTGGGATTGTCATTGCGG
CsMORC6_R	CsaV3_1G001400_R	GTTTCCAGGGTGAATTGTTCAGG
CsIDN2_F	CsaV3_5G008130_F	TGTCCAGAAGGCAGAGTCAATAC
CsIDN2_R	CsaV3_5G008130_R	GATATTCTGCCCACAATGAGCAC
CsFDM1_F	CsaV3_7G025070_F	GATAATGAACCGAAAGCTCAGGC
CsFDM1_R	CsaV3_7G025070_R	ATTCACGATGTCTGAGACAGTCC
CsFDDM1_F	CsaV3_1G034300_F	TCCTGATAGTTTGTTGGGGGAAG
CsFDDM1_R	CsaV3_1G034300_R	GGAATTCATACACCAGCAATCGG
CsSWI2_F	CsaV3_6G012820_F	AACCCCTCATTCTTCCAAGGATC
CsSWI2_R	CsaV3_6G012820_R	CGAATGGGCCTGTATGATCAAAC
CsCLSY2_F	CsaV3_5G010570_F	CTCCTCTCAGGGACATTGTTTCA
CsCLSY2_R	CsaV3_5G010570_R	TCAGACCATCTCTCCTGTCTTCT
CsDDM1_F	CsaV3_4G005100_F	GCTGAATGGAATCCTTGCAGATC
CsDDM1_R	CsaV3_4G005100_R	CATTCACGGTAGGCACAAATCTC
CsCLSY3_F	CsaV3_3G049740_F	TTTGTAGGTTCTGAGAGTTCGGG
CsCLSY3_R	CsaV3_3G049740_R	CAGTTCAAACAATCACTTCCCCC
CsDRD1_F	CsaV3_2G015070_F	GACATAGCAATTGTGGATCACCG
CsDRD1_R	CsaV3_2G015070_R	AAATATCTCCGAGGCCATCATCC
CsHEN1_F	CsaV3_1G037200_F	ATAACCCTCGACCTTTCTCCAAC
CsHEN1_R	CsaV3_1G037200_R	CTTTACTCTTCCACGTGTACCCA
CsNERDa_F	CsaV3_4G005330_F	TCTCCACAACCATCAACTTAGGG
CsNERDa_R	CsaV3_4G005330_R	GAAGGATCGAGGTCCATAAGGTC
CsNERDb_F	CsaV3_7G000340_F	GACCGAGATAGTTCGACTGAGTC
CsNERDb_R	CsaV3_7G000340_R	CTCGTCTCTTATCATCCGCTTCA
CsSHH1_F	CsaV3_7G035340_F	CaGATGGAGCATCGAAAATCGTC
CsSHH1_R	CsaV3_7G035340_R	CGCAATTCCTTTCTCCGATTCTC
CsSHH2b_F	CsaV3_3G048480_F	CAAGGGCGAGATTGAGAAAATGG
CsSHH2b_R	CsaV3_3G048480_R	GGACCTTGAGAACTTTCCTGAGT
CsSHH2a_F	CsaV3_3G019600_F	GATGGAAGCCATATTGCAAGGAC
CsSHH2a_R	CsaV3_3G019600_R	GGAACAACTACAGTTTGAGGCAC
CsQ8L7G1_F	CsaV3_3G046180_F	TCTCAGTTCCAGAAAGAGTGACG
CsQ8L7G1_R	CsaV3_3G046180_R	TGGAAAGATGTGTACTCGAGGTG
CsNRPB1_F	CsaV3_3G000490_F	GTTGTTCCTGGTGAAGATCCTCT
CsNRPB1_R	CsaV3_3G000490_R	TTTCACCAGGTGCTACTAGTGAC
CsNRPD1_F	CsaV3_3G003630_F	GGTATCCGATCCTAAGTTGGGAC
CsNRPD1_R	CsaV3_3G003630_R	CTGACAGATTTACACCCAGGACA
CsNRPE1_F	CsaV3_5G024490_F	GTGACTCCAAGGATAGCTTTCCA
CsNRPE1_R	CsaV3_5G024490_R	GCTTATCCGTCTTCTCCTGAGAG
CsRDM2_F	CsaV3_6G048110_F	GATGCTCAAGGATCAGTTGATGC
CsRDM2_R	CsaV3_6G048110_R	GCAATCCCCTATCAAATGACGTG
CsRDM4_F	CsaV3_7G022840_F	GTGATGATGAGAAGCAGTCCTCA
CsRDM4_R	CsaV3_7G022840_R	GGACCATCTCCAATCTTCACCTT
CsRDM1_F	CsaV3_3G013040_F	GAAACAGATCCAAATCCCAGCAC
CsRDM1_R	CsaV3_3G013040_R	GTGCGCCTATGAATCTCTTCAAC
CsRDM3a_F	CsaV3_2G021080_F	AGCACAGGTTCAGGTAATAGTGG
CsRDM3a_R	CsaV3_2G021080_R	ACCAGAAGAACCAGATGATTCCC
CsRDM3b_F	CsaV3_6G031000_F	GGTGGTCTGGATATGATGTCTCC
CsRDM3b_R	CsaV3_6G031000_R	CTTGTCCGACTTCCTAGGAACAA
